# Supplementary material for: Multidimensional assessment of adverse events of finasteride：a real-world pharmacovigilance analysis based on FDA Adverse Event Reporting System (FAERS) from 2004 to April 2024
Source: PLoS One. 2025 Mar 24;20(3):e0309849. doi: 10.1371/journal.pone.0309849 (PMC11932486; doi:10.1371/journal.pone.0309849)
Supplement: S1 Table — (XLSX) [file pone.0309849.s001.xlsx]

## Sheet: S1 Table
S1 Table. Four grid table.
	Drug-related AEs	Non-drug-related AEs	Total
Drug	a	b	a + b
Non-drug	c	d	c + d
Total	a + c	b + d	N = a + b + c + d
Abbreviations: AE, adverse event.
