# Supplementary material for: Multidimensional assessment of adverse events of finasteride：a real-world pharmacovigilance analysis based on FDA Adverse Event Reporting System (FAERS) from 2004 to April 2024
Source: PLoS One. 2025 Mar 24;20(3):e0309849. doi: 10.1371/journal.pone.0309849 (PMC11932486; doi:10.1371/journal.pone.0309849)
Supplement: S2 Table — (XLSX) [file pone.0309849.s002.xlsx]

## Sheet: S2 Table
S2 Table. Four major algorithms used for signal detection.
Algorithms	Equation	Criteria
ROR	ROR=ad/b/c	lower limit of 95% CI > 1, N ≥ 3
	95%CI = eln(ROR)±1.96(1/a+1/b+1/c+1/d)^0.5
PRR	PRR = a(c + d)/c/(a+b)	PRR≥2, χ2 ≥ 4, N ≥ 3
	χ2 = [(ad-bc)^2](a+b + c + d)/[(a+b)(c + d)(a+c)(b + d)]
BCPNN	IC = log2a(a+b + c + d)(a+c)(a+b)	IC025 > 0
	95%CI = E(IC) ± 2V(IC)^0.5
MGPS	EBGM = a(a+b + c + d)/(a+c)/(a+b)	EBGM05 > 2
	95%CI = eln(EBGM)±1.96(1/a+1/b+1/c+1/d)^0.5
Abbreviations: 95% CI, 95% confidence interval; N, the number ofreports; χ2, chi-squared; IC, information component; IC025, the lower limit of 95% CI, of the IC; E(IC), the IC, expectations; V(IC), the variance of IC; EBGM, empirical Bayesian geometric mean; EBGM05, the lower limit of 95% CI, of EBGM. ROR, reporting odds ratio; PRR, proportional reporting ratio; BCPNN, bayesian confidence propaga…
