# Supplementary material for: Multidimensional assessment of adverse events of finasteride：a real-world pharmacovigilance analysis based on FDA Adverse Event Reporting System (FAERS) from 2004 to April 2024
Source: PLoS One. 2025 Mar 24;20(3):e0309849. doi: 10.1371/journal.pone.0309849 (PMC11932486; doi:10.1371/journal.pone.0309849)
Supplement: S3 Table — (XLSX) [file pone.0309849.s003.xlsx]

## Sheet: Supplementary Table S4
S3 Table. Signal strength of reports of finasteride administration at the SOC level.
SOC	Case Reports	ROR(95% CI)	PRR(95% CI)	chisq	IC(IC025)	EBGM(EBGM05)
psychiatric disorders	14951	4.57(4.48, 4.65)	3.77(3.7, 3.84)	32212.4	1.91	3.76
reproductive system and breast disorders	12293	26.68(26.16, 27.21)	21.97(21.54, 22.4)	241136	4.42	21.37
nervous system disorders	5992	1.02(0.99, 1.05)	1.02(1, 1.04)	1.99	0.03	1.02
general disorders and administration site conditions	5984	0.45(0.44, 0.46)	0.5(0.49, 0.51)	3681.35	-1	0.5
investigations	3685	0.85(0.82, 0.88)	0.86(0.83, 0.89)	92.6	-0.22	0.86
musculoskeletal and connective tissue disorders	3077	0.83(0.8, 0.87)	0.84(0.81, 0.87)	96.4	-0.25	0.84
gastrointestinal disorders	2609	0.42(0.4, 0.44)	0.44(0.42, 0.46)	2021.62	-1.18	0.44
skin and subcutaneous tissue disorders	2561	0.68(0.65, 0.71)	0.69(0.66, 0.72)	369.34	-0.53	0.69
injury, poisoning and procedural complications	2409	0.36(0.35, 0.38)	0.38(0.37, 0.4)	2638.4	-1.38	0.38
renal and urinary disorders	1841	1.45(1.39, 1.52)	1.44(1.38, 1.5)	251.81	0.53	1.44
infections and infestations	1372	0.37(0.35, 0.39)	0.38(0.36, 0.4)	1477.53	-1.4	0.38
surgical and medical procedures	1268	1.39(1.31, 1.47)	1.38(1.3, 1.46)	133.8	0.46	1.38
metabolism and nutrition disorders	1212	0.81(0.77, 0.86)	0.82(0.77, 0.87)	51.6	-0.29	0.82
endocrine disorders	1122	6.58(6.2, 6.99)	6.49(6.12, 6.88)	5179.48	2.69	6.44
eye disorders	1102	0.8(0.75, 0.85)	0.8(0.75, 0.85)	56.09	-0.32	0.8
respiratory, thoracic and mediastinal disorders	1071	0.31(0.3, 0.33)	0.32(0.3, 0.34)	1581.22	-1.62	0.32
neoplasms benign, malignant and unspecified	1047	0.56(0.52, 0.59)	0.56(0.53, 0.59)	364.75	-0.83	0.56
vascular disorders	857	0.56(0.53, 0.6)	0.57(0.54, 0.6)	283.55	-0.81	0.57
cardiac disorders	838	0.44(0.41, 0.47)	0.45(0.42, 0.48)	578.56	-1.15	0.45
hepatobiliary disorders	312	0.49(0.44, 0.55)	0.49(0.44, 0.55)	162.5	-1.01	0.49
congenital, familial and genetic disorders	282	1.31(1.17, 1.48)	1.31(1.16, 1.47)	21.02	0.39	1.31
immune system disorders	262	0.34(0.3, 0.39)	0.34(0.3, 0.38)	332.07	-1.54	0.34
blood and lymphatic system disorders	242	0.2(0.18, 0.23)	0.21(0.19, 0.24)	751.98	-2.28	0.21
pregnancy, puerperium and perinatal conditions	109	0.36(0.3, 0.44)	0.36(0.3, 0.44)	122.59	-1.46	0.36
Abbreviations: ROR, reporting odds ratio; CI, confidence interval; PRR, proportional reporting ratio; chisq, chi-squared; IC, information component; EBGM, empirical Bayesian geometric mean; IC025, the lower limit of 95% CI of the IC; EBGM05, the lower limit of 95% CI of EBGM; SOC: System organ class.
