# Supplementary material for: Multidimensional assessment of adverse events of finasteride：a real-world pharmacovigilance analysis based on FDA Adverse Event Reporting System (FAERS) from 2004 to April 2024
Source: PLoS One. 2025 Mar 24;20(3):e0309849. doi: 10.1371/journal.pone.0309849 (PMC11932486; doi:10.1371/journal.pone.0309849)
Supplement: S4 Table — (XLSX) [file pone.0309849.s004.xlsx]

## Sheet: S4 Table
S4 Table. Signal strength of reports of finasteride administration in female at the PT level.
PT	Case Reports	ROR(95% CI)	PRR(95% CI)	chisq	IC(IC025)	EBGM(EBGM05)
abortion induced	16	215.87(122.99, 378.86)	165.31(107.41, 254.43)	2590.39	7.35(6.59)	163.65(102.21)
anxiety	5	4.49(1.81, 11.17)	4.24(1.83, 9.85)	12.58	2.08(0.88)	4.24(1.98)
uterine cervix stenosis	3	794.9(243.51, 2594.86)	759.87(243.8, 2368.35)	2171.95	9.5(8.01)	725.89(269.75)
endometrial hypertrophy	3	479.92(148.51, 1550.91)	458.79(150.11, 1402.19)	1332.8	8.8(7.32)	446.19(167.21)
menstruation irregular	3	3.48(1.09, 11.07)	3.37(1.12, 10.1)	5.07	1.75(0.3)	3.37(1.28)
depression	3	2.2(0.69, 6.99)	2.14(0.71, 6.41)	1.87	1.1(-0.36)	2.14(0.81)
temporal lobe epilepsy	3	578.1(178.32, 1874.08)	552.64(180.82, 1689.03)	1597.59	9.06(7.58)	534.45(199.76)
Abbreviations: ROR, reporting odds ratio; CI, confidence interval; PRR, proportional reporting ratio; chisq, chi-squared; IC, information component; EBGM, empirical Bayesian geometric mean; IC025, the lower limit of 95% CI of the IC; EBGM05, the lower limit of 95% CI of EBGM; PT: preferred term.
