# Supplementary material for: Multidimensional assessment of adverse events of finasteride：a real-world pharmacovigilance analysis based on FDA Adverse Event Reporting System (FAERS) from 2004 to April 2024
Source: PLoS One. 2025 Mar 24;20(3):e0309849. doi: 10.1371/journal.pone.0309849 (PMC11932486; doi:10.1371/journal.pone.0309849)
Supplement: S5 Table — (XLSX) [file pone.0309849.s005.xlsx]

## Sheet: S5 Table
S5 Table. Signal strength of reports of finasteride administration in male at the PT level.
PT	Case Reports	ROR(95% CI)	PRR(95% CI)	chisq	IC(IC025)	EBGM(EBGM05)
erectile dysfunction	895	15.57(14.47, 16.76)	13.73(12.95, 14.56)	9554.6	3.63(3.53)	12.4(11.66)
sexual dysfunction	601	45.96(41.74, 50.61)	42.15(38.22, 46.49)	17803	4.97(4.83)	31.26(28.84)
depression	541	4.68(4.28, 5.12)	4.4(4.07, 4.76)	1394.28	2.1(1.97)	4.28(3.97)
anxiety	416	4.42(3.99, 4.89)	4.22(3.83, 4.65)	999.71	2.04(1.89)	4.11(3.77)
libido decreased	360	29.76(26.46, 33.47)	28.3(25.16, 31.83)	7652.12	4.52(4.36)	22.99(20.83)
cognitive disorder	295	11.72(10.37, 13.24)	11.27(10.02, 12.68)	2529.31	3.37(3.2)	10.37(9.37)
loss of libido	270	41.68(36.23, 47.96)	40.13(34.99, 46.03)	7682.64	4.91(4.72)	30.14(26.81)
suicidal ideation	234	2.58(2.26, 2.95)	2.53(2.25, 2.85)	214.89	1.32(1.13)	2.5(2.24)
ejaculation disorder	169	17.94(15.23, 21.12)	17.53(14.99, 20.51)	2295.08	3.94(3.71)	15.38(13.41)
ejaculation failure	136	24.97(20.72, 30.08)	24.51(20.55, 29.24)	2538.12	4.35(4.09)	20.44(17.49)
testicular pain	80	17.7(13.98, 22.42)	17.51(13.84, 22.15)	1084.41	3.94(3.61)	15.37(12.61)
peyronie's disease	66	35.95(27.26, 47.4)	35.62(27.07, 46.87)	1703.55	4.78(4.4)	27.55(21.86)
mental disorder	63	2.11(1.64, 2.71)	2.1(1.63, 2.71)	35.92	1.06(0.7)	2.08(1.69)
penile size reduced	57	37.17(27.58, 50.11)	36.88(27.49, 49.48)	1513.77	4.82(4.41)	28.29(22.04)
anhedonia	51	21.87(16.21, 29.52)	21.72(16.19, 29.14)	850.73	4.21(3.78)	18.48(14.38)
genital hypoaesthesia	49	33.02(24.03, 45.36)	32.79(23.96, 44.87)	1180.32	4.69(4.25)	25.84(19.81)
penis disorder	48	7.33(5.47, 9.83)	7.29(5.43, 9.78)	245.55	2.79(2.37)	6.92(5.42)
depressed mood	47	2.23(1.67, 2.98)	2.22(1.65, 2.98)	31.07	1.14(0.72)	2.2(1.73)
depression suicidal	46	15.49(11.38, 21.08)	15.39(11.25, 21.06)	547.42	3.78(3.34)	13.72(10.6)
emotional distress	42	2.46(1.81, 3.35)	2.45(1.79, 3.35)	35.55	1.28(0.84)	2.42(1.88)
panic attack	36	2.54(1.83, 3.54)	2.53(1.81, 3.53)	32.79	1.32(0.85)	2.5(1.9)
breast tenderness	30	8.71(6.01, 12.63)	8.68(5.98, 12.6)	189.78	3.03(2.5)	8.15(5.97)
libido disorder	28	24.2(16.11, 36.38)	24.11(15.98, 36.39)	514.52	4.33(3.76)	20.17(14.34)
testicular atrophy	27	21.44(14.22, 32.34)	21.37(14.16, 32.25)	443.39	4.19(3.61)	18.22(12.92)
breast pain	27	7.91(5.35, 11.69)	7.89(5.33, 11.68)	152.18	2.9(2.35)	7.45(5.38)
anorgasmia	26	6.04(4.07, 8.96)	6.02(4.07, 8.91)	103.54	2.53(1.97)	5.77(4.15)
breast enlargement	25	8.77(5.84, 13.17)	8.74(5.79, 13.19)	159.54	3.04(2.46)	8.2(5.84)
orgasm abnormal	24	17.85(11.61, 27.44)	17.79(11.56, 27.38)	330.24	3.96(3.36)	15.58(10.87)
urine flow decreased	24	7.48(4.95, 11.31)	7.46(4.94, 11.26)	126.19	2.82(2.24)	7.07(5)
major depression	23	4.96(3.26, 7.53)	4.94(3.27, 7.46)	69.45	2.26(1.67)	4.78(3.37)
breast mass	22	9.82(6.36, 15.19)	9.8(6.37, 15.08)	160.42	3.19(2.57)	9.12(6.33)
penile curvature	20	34.54(20.97, 56.9)	34.45(21.1, 56.23)	501.96	4.75(4.06)	26.85(17.68)
nipple pain	20	6.77(4.31, 10.63)	6.75(4.3, 10.59)	92.67	2.69(2.05)	6.44(4.41)
premature ejaculation	19	7.77(4.88, 12.37)	7.75(4.84, 12.4)	104.87	2.87(2.22)	7.33(4.97)
azoospermia	18	10.31(6.36, 16.7)	10.28(6.3, 16.78)	138.72	3.25(2.58)	9.53(6.37)
haematospermia	18	7.97(4.94, 12.86)	7.96(4.97, 12.74)	102.53	2.91(2.24)	7.51(5.04)
apathy	18	3.19(2, 5.1)	3.18(1.99, 5.09)	26.28	1.64(0.99)	3.13(2.11)
nocturia	17	2.1(1.3, 3.4)	2.1(1.31, 3.36)	9.64	1.06(0.38)	2.08(1.39)
hypogonadism	16	27.22(15.79, 46.91)	27.16(15.69, 47.02)	327.28	4.47(3.72)	22.23(14.1)
male orgasmic disorder	15	11.07(6.52, 18.81)	11.05(6.51, 18.76)	125.3	3.35(2.61)	10.18(6.54)
genital paraesthesia	14	60.85(31.89, 116.08)	60.73(31.81, 115.96)	541.64	5.33(4.48)	40.33(23.49)
organic erectile dysfunction	14	42.12(22.86, 77.61)	42.04(22.9, 77.19)	412.8	4.96(4.14)	31.2(18.71)
prostatic pain	14	22.2(12.53, 39.32)	22.16(12.55, 39.12)	237.87	4.23(3.44)	18.79(11.65)
affective disorder	14	2.74(1.61, 4.65)	2.73(1.61, 4.63)	15.04	1.43(0.69)	2.69(1.73)
infertility male	13	7.82(4.46, 13.72)	7.81(4.42, 13.79)	72.37	2.88(2.1)	7.38(4.61)
male sexual dysfunction	12	8.97(4.98, 16.13)	8.95(4.97, 16.11)	78.76	3.07(2.25)	8.39(5.13)
testicular disorder	12	5.52(3.09, 9.85)	5.51(3.06, 9.92)	42.34	2.41(1.6)	5.31(3.27)
male genital atrophy	11	117.3(50.84, 270.65)	117.12(50.42, 272.05)	633.23	5.88(4.88)	59.06(29.34)
decreased interest	11	4.61(2.52, 8.42)	4.6(2.51, 8.45)	29.84	2.16(1.33)	4.47(2.7)
brain fog	11	9.63(5.2, 17.81)	9.61(5.23, 17.64)	78.48	3.16(2.31)	8.96(5.36)
sensory loss	11	3.97(2.18, 7.24)	3.96(2.16, 7.27)	23.59	1.95(1.12)	3.87(2.34)
nipple disorder	10	15.04(7.78, 29.05)	15.02(7.71, 29.25)	115.97	3.75(2.84)	13.42(7.74)
genital pain	10	3.4(1.81, 6.38)	3.39(1.81, 6.35)	16.43	1.73(0.87)	3.33(1.97)
psychiatric symptom	10	2.15(1.15, 4.03)	2.15(1.15, 4.03)	6.07	1.09(0.23)	2.13(1.26)
hypospadias	10	5.48(2.9, 10.33)	5.47(2.92, 10.24)	34.93	2.4(1.52)	5.27(3.1)
reproductive tract disorder	9	211.09(70.72, 630.02)	210.82(70.34, 631.82)	671.23	6.25(5.09)	75.94(30.41)
breast swelling	9	5.55(2.84, 10.84)	5.55(2.85, 10.81)	32.04	2.42(1.5)	5.34(3.05)
testicular swelling	8	3.61(1.78, 7.29)	3.6(1.78, 7.29)	14.61	1.82(0.86)	3.53(1.96)
disturbance in sexual arousal	8	6.42(3.15, 13.09)	6.42(3.17, 13)	34.69	2.62(1.65)	6.14(3.38)
emotional poverty	8	5.33(2.62, 10.83)	5.32(2.63, 10.77)	26.88	2.36(1.39)	5.14(2.84)
depressive symptom	8	2.99(1.48, 6.03)	2.98(1.47, 6.03)	10.29	1.55(0.6)	2.93(1.63)
androgen deficiency	8	31.27(14.33, 68.22)	31.23(14.26, 68.4)	184.84	4.64(3.59)	24.87(12.94)
perineal pain	7	35.68(15.31, 83.18)	35.65(15.35, 82.81)	180.72	4.78(3.66)	27.56(13.57)
oligospermia	7	22.18(9.88, 49.77)	22.16(9.92, 49.5)	118.93	4.23(3.15)	18.79(9.56)
sexually inappropriate behaviour	7	6.17(2.88, 13.2)	6.16(2.87, 13.23)	28.78	2.56(1.53)	5.91(3.13)
haemorrhage urinary tract	7	2.5(1.18, 5.29)	2.5(1.19, 5.27)	6.17	1.3(0.29)	2.47(1.32)
hyperaesthesia	7	2.88(1.36, 6.1)	2.88(1.37, 6.07)	8.37	1.5(0.49)	2.83(1.51)
cryptorchism	7	8.46(3.93, 18.22)	8.45(3.93, 18.15)	42.9	2.99(1.95)	7.95(4.18)
testicular mass	6	21.98(9.19, 52.58)	21.96(9.27, 52.02)	101.09	4.22(3.06)	18.65(8.99)
infertility	6	3.59(1.59, 8.09)	3.59(1.61, 8.02)	10.86	1.81(0.72)	3.51(1.78)
ejaculation delayed	6	3.46(1.54, 7.8)	3.46(1.55, 7.73)	10.2	1.76(0.67)	3.39(1.72)
orgasmic sensation decreased	6	9.5(4.13, 21.84)	9.5(4.17, 21.64)	42.19	3.15(2.03)	8.86(4.42)
self esteem decreased	6	8.79(3.83, 20.16)	8.78(3.85, 20)	38.5	3.04(1.93)	8.24(4.12)
phimosis	6	4.19(1.85, 9.45)	4.18(1.84, 9.52)	14.03	2.03(0.94)	4.07(2.06)
prostatectomy	6	5.63(2.48, 12.77)	5.62(2.47, 12.8)	21.76	2.44(1.34)	5.41(2.73)
nipple enlargement	5	73.25(23.96, 223.97)	73.2(23.95, 223.72)	219.13	5.51(4.13)	45.43(17.83)
prostate tenderness	5	73.25(23.96, 223.97)	73.2(23.95, 223.72)	219.13	5.51(4.13)	45.43(17.83)
breast discomfort	5	45.08(16.07, 126.48)	45.05(15.94, 127.3)	155.53	5.04(3.71)	32.81(13.84)
breast disorder male	5	27.91(10.52, 74.03)	27.89(10.47, 74.31)	104.69	4.51(3.23)	22.72(10.04)
pelvic pain	5	8.14(3.29, 20.15)	8.13(3.3, 20.03)	29.25	2.94(1.74)	7.67(3.59)
semen discolouration	5	5.86(2.39, 14.39)	5.86(2.38, 14.44)	19.18	2.49(1.3)	5.62(2.65)
tension	5	2.74(1.13, 6.65)	2.74(1.13, 6.62)	5.39	1.43(0.26)	2.7(1.28)
negative thoughts	5	2.46(1.01, 5.97)	2.46(1.02, 5.94)	4.25	1.28(0.11)	2.43(1.16)
strangury	5	20.21(7.82, 52.22)	20.19(7.88, 51.73)	77.8	4.12(2.87)	17.37(7.85)
micturition disorder	5	2.16(0.89, 5.24)	2.16(0.89, 5.22)	3.06	1.1(-0.07)	2.14(1.02)
breast discharge	4	7(2.55, 19.19)	6.99(2.57, 18.99)	19.39	2.73(1.43)	6.65(2.86)
post micturition dribble	4	234.38(42.92, 1279.85)	234.24(42.57, 1288.9)	309.67	6.3(4.64)	78.75(19.03)
lower urinary tract symptoms	4	18.03(6.29, 51.67)	18.02(6.25, 51.93)	55.73	3.98(2.61)	15.75(6.53)
pudendal canal syndrome	4	66.96(19.6, 228.81)	66.93(19.47, 230.08)	165.31	5.42(3.92)	42.95(15.36)
superior sagittal sinus thrombosis	4	9.19(3.32, 25.44)	9.19(3.32, 25.47)	27.06	3.1(1.78)	8.59(3.67)
testicular failure	4	46.87(14.7, 149.5)	46.85(14.74, 148.91)	128.2	5.08(3.62)	33.75(12.79)
uterine haemorrhage	3	39.06(10.57, 144.3)	39.04(10.5, 145.15)	83.4	4.88(3.27)	29.53(9.89)
asthenospermia	3	9.01(2.78, 29.17)	9.01(2.78, 29.2)	19.84	3.08(1.6)	8.44(3.16)
varicocele	3	8.17(2.54, 26.35)	8.17(2.52, 26.48)	17.65	2.95(1.47)	7.7(2.89)
scrotal pain	3	4.23(1.34, 13.4)	4.23(1.33, 13.44)	7.15	2.04(0.6)	4.12(1.57)
breast disorder	3	3.82(1.21, 12.07)	3.82(1.2, 12.14)	6.05	1.9(0.46)	3.73(1.42)
catastrophic reaction	3	87.88(19.66, 392.72)	87.84(19.8, 389.6)	147.18	5.66(3.93)	50.62(14.46)
impatience	3	2.48(0.79, 7.77)	2.47(0.79, 7.7)	2.58	1.29(-0.14)	2.44(0.94)
panic disorder	3	2.42(0.77, 7.61)	2.42(0.78, 7.54)	2.46	1.26(-0.17)	2.39(0.92)
anxiety disorder	3	2.42(0.77, 7.61)	2.42(0.78, 7.54)	2.46	1.26(-0.17)	2.39(0.92)
urethral obstruction	3	8.79(2.72, 28.41)	8.78(2.71, 28.46)	19.25	3.04(1.57)	8.24(3.09)
hair transplant	3	175.76(29.36, 1052.03)	175.68(29.52, 1045.51)	208.43	6.15(4.32)	70.87(15.86)
Abbreviations: ROR, reporting odds ratio; CI, confidence interval; PRR, proportional reporting ratio; chisq, chi-squared; IC, information component; EBGM, empirical Bayesian geometric mean; IC025, the lower limit of 95% CI of the IC; EBGM05, the lower limit of 95% CI of EBGM; PT: preferred term.
