# Supplementary material for: Multidimensional assessment of adverse events of finasteride：a real-world pharmacovigilance analysis based on FDA Adverse Event Reporting System (FAERS) from 2004 to April 2024
Source: PLoS One. 2025 Mar 24;20(3):e0309849. doi: 10.1371/journal.pone.0309849 (PMC11932486; doi:10.1371/journal.pone.0309849)
Supplement: S6 Table — (XLSX) [file pone.0309849.s006.xlsx]

## Sheet: S6 Table
S6 Table. Signal strength of reports of finasteride administration at the PT level (age<18).
PT	Case Reports	ROR(95% CI)	PRR(95% CI)	chisq	IC(IC025)	EBGM(EBGM05)
depression	11	11.04(6.04, 20.17)	10.68(5.93, 19.23)	96.62	3.41(2.58)	10.66(6.44)
erectile dysfunction	10	431.68(225.15, 827.65)	417.37(222.91, 781.47)	3887.82	8.61(7.71)	390.68(226.62)
cryptorchism	8	130.39(64.14, 265.07)	126.95(63.93, 252.09)	979.48	6.96(5.99)	124.38(68.7)
suicidal ideation	7	8.15(3.85, 17.25)	7.98(3.86, 16.48)	42.83	3(1.98)	7.97(4.26)
libido decreased	7	766.14(346.57, 1693.62)	748.34(341.67, 1639.03)	4653.15	9.38(8.31)	666.6(343.24)
insomnia	7	7.49(3.54, 15.85)	7.34(3.55, 15.16)	38.39	2.87(1.86)	7.33(3.91)
scrotal disorder	7	2911.39(1178.46, 7192.58)	2843.7(1177.16, 6869.6)	13562.8	10.92(9.75)	1939.21(909.85)
anxiety	5	4.06(1.68, 9.83)	4.01(1.69, 9.5)	11.33	2(0.84)	4.01(1.91)
loss of libido	5	573.74(227.9, 1444.41)	564.23(229.03, 1390)	2572.99	9.01(7.79)	516.5(238.54)
mood altered	5	13.67(5.64, 33.11)	13.46(5.68, 31.88)	57.6	3.75(2.58)	13.43(6.41)
drug abuse	5	10.9(4.5, 26.39)	10.73(4.53, 25.42)	44.12	3.42(2.25)	10.71(5.11)
hypospadias	5	51.54(21.22, 125.18)	50.7(20.99, 122.48)	241.65	5.65(4.48)	50.29(23.93)
bradyphrenia	4	141.96(52.34, 384.99)	140.08(52.57, 373.24)	540	7.1(5.81)	136.96(59.43)
psychotic disorder	3	13.4(4.29, 41.84)	13.28(4.26, 41.39)	34.01	3.73(2.3)	13.25(5.11)
penis disorder	3	242.95(76.21, 774.45)	240.54(75.68, 764.55)	688.48	7.85(6.4)	231.44(87.73)
headache	3	1.15(0.37, 3.57)	1.14(0.37, 3.48)	0.06	0.19(-1.23)	1.14(0.44)
disturbance in attention	3	6.26(2.01, 19.53)	6.21(2.03, 18.98)	13.11	2.63(1.21)	6.2(2.39)
Abbreviations: ROR, reporting odds ratio; CI, confidence interval; PRR, proportional reporting ratio; chisq, chi-squared; IC, information component; EBGM, empirical Bayesian geometric mean; IC025, the lower limit of 95% CI of the IC; EBGM05, the lower limit of 95% CI of EBGM; PT: preferred term.
