# Supplementary material for: Multidimensional assessment of adverse events of finasteride：a real-world pharmacovigilance analysis based on FDA Adverse Event Reporting System (FAERS) from 2004 to April 2024
Source: PLoS One. 2025 Mar 24;20(3):e0309849. doi: 10.1371/journal.pone.0309849 (PMC11932486; doi:10.1371/journal.pone.0309849)
Supplement: S7 Table — (XLSX) [file pone.0309849.s007.xlsx]

## Sheet: S7 Table
S7 Table. Signal strength of reports of finasteride administration at the PT level (age=18~65).
PT	Case Reports	ROR(95% CI)	PRR(95% CI)	chisq	IC(IC025)	EBGM(EBGM05)
erectile dysfunction	1435	141.23(133.36, 149.55)	132.72(125.14, 140.76)	161626	6.84(6.76)	114.43(109.07)
depression	979	8.62(8.08, 9.19)	8.3(7.83, 8.8)	6255.6	3.04(2.95)	8.23(7.8)
anxiety	704	5.14(4.77, 5.54)	5.02(4.64, 5.43)	2265.94	2.32(2.21)	5(4.69)
loss of libido	679	139.27(128.28, 151.2)	135.31(125.11, 146.35)	77755.1	6.86(6.74)	116.34(108.61)
libido decreased	526	81.16(74.15, 88.84)	79.38(71.97, 87.55)	37138.7	6.18(6.05)	72.48(67.2)
suicidal ideation	489	10.56(9.65, 11.55)	10.36(9.39, 11.43)	4092.88	3.36(3.23)	10.25(9.5)
insomnia	469	3.9(3.56, 4.27)	3.84(3.48, 4.24)	985.36	1.94(1.8)	3.83(3.54)
sexual dysfunction	396	80.61(72.65, 89.44)	79.28(71.88, 87.44)	27923.1	6.18(6.03)	72.4(66.37)
testicular pain	316	266.98(235.06, 303.23)	263.43(234.2, 296.3)	62581.4	7.64(7.46)	199.78(179.59)
cognitive disorder	266	15.17(13.43, 17.14)	15.01(13.34, 16.88)	3419.22	3.88(3.71)	14.76(13.33)
disturbance in attention	263	9.59(8.49, 10.84)	9.5(8.45, 10.69)	1978.67	3.23(3.06)	9.4(8.49)
panic attack	202	9.83(8.56, 11.3)	9.76(8.51, 11.2)	1570.77	3.27(3.07)	9.66(8.59)
penile size reduced	196	1076.9(870.64, 1332.03)	1067.99(860.86, 1324.95)	90921.5	8.86(8.61)	465.31(389.48)
ejaculation disorder	182	141.29(120.68, 165.43)	140.21(119.86, 164.01)	21494.8	6.91(6.68)	119.94(105.12)
amnesia	179	6.11(5.27, 7.08)	6.07(5.29, 6.96)	753.22	2.59(2.38)	6.03(5.33)
memory impairment	177	3.23(2.79, 3.75)	3.22(2.75, 3.77)	269.85	1.68(1.47)	3.21(2.83)
dizziness	167	0.8(0.68, 0.93)	0.8(0.68, 0.94)	8.51	-0.32(-0.54)	0.8(0.7)
anhedonia	164	12.91(11.06, 15.08)	12.83(10.97, 15.01)	1762.67	3.66(3.44)	12.65(11.11)
penis disorder	162	197.94(166.68, 235.07)	196.6(164.81, 234.53)	25446.6	7.31(7.07)	158.87(137.59)
headache	161	0.51(0.44, 0.6)	0.52(0.44, 0.61)	74.04	-0.95(-1.18)	0.52(0.45)
genital hypoaesthesia	147	331.62(273.76, 401.71)	329.57(270.91, 400.93)	34382.2	7.88(7.62)	235.6(200.68)
gynaecomastia	145	27.61(23.39, 32.59)	27.45(23.47, 32.11)	3576.41	4.73(4.49)	26.59(23.14)
apathy	137	19.9(16.79, 23.59)	19.79(16.59, 23.61)	2387.88	4.27(4.03)	19.35(16.79)
sleep disorder	130	4.56(3.84, 5.42)	4.54(3.81, 5.42)	357.33	2.18(1.93)	4.52(3.91)
ejaculation failure	126	178.16(146.9, 216.07)	177.22(145.68, 215.59)	18166.1	7.19(6.92)	145.99(124.23)
post 5-alpha-reductase inhibitor syndrome	126	8685.55(4803.71, 15704.26)	8639.31(4798.59, 15554.08)	94635.6	9.55(9.21)	752.16(458.23)
testicular atrophy	113	476.64(378, 601.01)	474.36(374.94, 600.14)	33858.1	8.23(7.92)	301.26(248.13)
mental disorder	102	5.53(4.55, 6.72)	5.51(4.53, 6.7)	373.91	2.45(2.17)	5.48(4.65)
hypoaesthesia	102	1.27(1.04, 1.54)	1.27(1.04, 1.54)	5.8	0.34(0.06)	1.27(1.08)
emotional disorder	98	8.39(6.87, 10.24)	8.36(6.87, 10.17)	628.86	3.05(2.76)	8.29(7.01)
depressed mood	96	3.8(3.11, 4.65)	3.79(3.12, 4.61)	196.32	1.92(1.63)	3.78(3.19)
peyronie's disease	89	322.39(252.26, 412.01)	321.18(253.86, 406.34)	20431.9	7.85(7.52)	231.29(188.37)
mental impairment	84	7.73(6.23, 9.59)	7.71(6.21, 9.57)	485.95	2.93(2.63)	7.64(6.38)
confusional state	81	1.36(1.09, 1.69)	1.35(1.09, 1.67)	7.51	0.44(0.12)	1.35(1.13)
organic erectile dysfunction	76	738.04(541.48, 1005.95)	735.67(537.64, 1006.65)	29438.3	8.6(8.21)	388.87(300.1)
anorgasmia	73	43.4(34.29, 54.94)	43.27(34.2, 54.74)	2864.25	5.36(5.03)	41.16(33.79)
paraesthesia	68	0.77(0.61, 0.98)	0.78(0.62, 0.99)	4.45	-0.37(-0.71)	0.78(0.64)
completed suicide	66	1.01(0.79, 1.28)	1.01(0.8, 1.28)	0	0.01(-0.34)	1.01(0.82)
pollakiuria	66	4.49(3.53, 5.72)	4.48(3.54, 5.67)	177.71	2.16(1.81)	4.46(3.64)
depression suicidal	65	35.99(28.07, 46.15)	35.89(27.82, 46.31)	2112.9	5.11(4.75)	34.44(27.97)
irritability	64	2.22(1.74, 2.84)	2.22(1.75, 2.81)	42.73	1.15(0.8)	2.21(1.8)
tremor	62	0.86(0.67, 1.1)	0.86(0.67, 1.11)	1.47	-0.22(-0.58)	0.86(0.7)
testicular disorder	58	194.47(146.04, 258.95)	193.99(144.58, 260.29)	9011.35	7.3(6.89)	157.17(123.68)
male orgasmic disorder	54	243.34(179.59, 329.73)	242.79(180.95, 325.77)	10040.4	7.55(7.13)	187.7(145.57)
stress	51	1.47(1.11, 1.93)	1.47(1.12, 1.93)	7.56	0.55(0.16)	1.47(1.16)
thinking abnormal	51	5.33(4.04, 7.02)	5.32(4.04, 7)	177.62	2.4(2.01)	5.29(4.2)
mood swings	50	2.95(2.23, 3.89)	2.95(2.24, 3.88)	64.05	1.55(1.16)	2.94(2.33)
libido disorder	49	60.03(44.9, 80.25)	59.91(44.65, 80.39)	2645.69	5.8(5.39)	55.91(43.85)
psychiatric symptom	49	13.68(10.31, 18.15)	13.65(10.37, 17.96)	565.29	3.75(3.35)	13.45(10.61)
dysuria	45	3.02(2.25, 4.05)	3.02(2.25, 4.05)	60.56	1.59(1.17)	3.01(2.36)
orgasmic sensation decreased	43	221.53(158.16, 310.27)	221.13(158.47, 308.57)	7426.74	7.45(6.98)	174.5(131.63)
penile pain	43	49.02(36.03, 66.7)	48.94(35.77, 66.97)	1905.82	5.53(5.09)	46.24(35.74)
bradyphrenia	42	11.68(8.61, 15.84)	11.66(8.52, 15.95)	403.62	3.52(3.09)	11.51(8.92)
neuralgia	42	3.62(2.67, 4.9)	3.61(2.69, 4.84)	79	1.85(1.42)	3.6(2.79)
social avoidant behaviour	41	13.12(9.63, 17.86)	13.1(9.57, 17.93)	450.94	3.69(3.25)	12.91(9.97)
orgasm abnormal	40	95.56(68.86, 132.6)	95.4(68.37, 133.12)	3348.15	6.42(5.95)	85.59(65.07)
brain fog	40	22.14(16.17, 30.31)	22.1(16.15, 30.24)	784.92	4.43(3.98)	21.55(16.57)
anger	38	2.29(1.66, 3.15)	2.29(1.67, 3.13)	27.47	1.19(0.74)	2.28(1.75)
prostatic pain	38	269.97(187.12, 389.5)	269.54(185.73, 391.16)	7657.93	7.67(7.16)	203.27(149.58)
emotional distress	37	1.15(0.83, 1.59)	1.15(0.84, 1.57)	0.71	0.2(-0.26)	1.15(0.88)
mood altered	37	3.01(2.18, 4.16)	3.01(2.2, 4.12)	49.43	1.59(1.13)	3(2.29)
genital paraesthesia	37	354.54(241.11, 521.34)	353.99(239.19, 523.88)	9106.13	7.95(7.43)	247.81(179.48)
aphasia	37	2.81(2.03, 3.88)	2.8(2.05, 3.83)	42.78	1.48(1.02)	2.8(2.13)
major depression	36	9.46(6.81, 13.14)	9.44(6.76, 13.17)	268.7	3.22(2.76)	9.35(7.1)
male sexual dysfunction	35	111.78(78.51, 159.15)	111.62(78.44, 158.84)	3378.69	6.62(6.12)	98.41(73.22)
infertility male	34	163.83(113.36, 236.77)	163.6(112.73, 237.42)	4583.24	7.09(6.58)	136.63(100.4)
premature ejaculation	33	109.64(76.23, 157.68)	109.48(75.44, 158.88)	3130.75	6.6(6.08)	96.74(71.38)
nervous system disorder	33	3.43(2.43, 4.82)	3.42(2.45, 4.77)	56.35	1.77(1.28)	3.41(2.56)
affective disorder	32	8.02(5.66, 11.36)	8.01(5.63, 11.4)	194.46	2.99(2.49)	7.94(5.93)
depressed level of consciousness	32	1.69(1.19, 2.39)	1.69(1.19, 2.4)	8.95	0.75(0.26)	1.69(1.26)
breast pain	31	5.37(3.77, 7.64)	5.36(3.77, 7.63)	109.28	2.41(1.91)	5.33(3.97)
somnolence	31	0.38(0.27, 0.54)	0.38(0.27, 0.54)	31.07	-1.39(-1.89)	0.38(0.28)
listless	30	25.85(17.97, 37.19)	25.82(17.79, 37.47)	694.01	4.65(4.13)	25.06(18.49)
poor quality sleep	30	3.44(2.4, 4.93)	3.44(2.42, 4.9)	51.67	1.78(1.27)	3.43(2.54)
restlessness	30	1.7(1.19, 2.43)	1.7(1.19, 2.42)	8.57	0.76(0.25)	1.7(1.26)
prostatitis	30	24.49(17.03, 35.22)	24.46(16.85, 35.5)	655.67	4.57(4.06)	23.79(17.55)
dysarthria	30	1.6(1.12, 2.29)	1.6(1.12, 2.28)	6.76	0.68(0.17)	1.6(1.19)
hypogonadism	30	92.22(63.22, 134.52)	92.1(63.46, 133.66)	2431.31	6.37(5.84)	82.93(60.47)
breast tenderness	29	6.5(4.51, 9.37)	6.49(4.47, 9.42)	133.78	2.69(2.17)	6.45(4.75)
haematospermia	29	94.8(64.54, 139.26)	94.69(63.98, 140.14)	2410.81	6.41(5.87)	85.02(61.63)
loss of consciousness	29	0.5(0.35, 0.73)	0.51(0.35, 0.74)	14.06	-0.98(-1.5)	0.51(0.37)
male genital atrophy	28	2883.18(1313.96, 6326.49)	2879.77(1314.83, 6307.32)	17906.2	9.32(8.62)	640.73(331.97)
lethargy	28	1.17(0.81, 1.7)	1.17(0.81, 1.7)	0.71	0.23(-0.3)	1.17(0.86)
disturbance in sexual arousal	26	48.02(32.33, 71.32)	47.97(32.41, 70.99)	1129.81	5.5(4.94)	45.38(32.59)
balance disorder	26	0.76(0.52, 1.11)	0.76(0.51, 1.12)	2	-0.4(-0.94)	0.76(0.55)
suicide attempt	25	0.7(0.47, 1.03)	0.7(0.47, 1.04)	3.24	-0.52(-1.07)	0.7(0.5)
male reproductive tract disorder	25	1029.58(571.79, 1853.89)	1028.49(571.26, 1851.68)	11405.5	8.84(8.14)	457.66(279.78)
speech disorder	25	1.12(0.75, 1.65)	1.12(0.76, 1.66)	0.31	0.16(-0.4)	1.12(0.8)
penile curvature	24	429.72(262.28, 704.04)	429.28(262.99, 700.72)	6738.92	8.14(7.48)	282.44(186.86)
sensory loss	24	5.43(3.63, 8.11)	5.42(3.66, 8.02)	85.97	2.43(1.86)	5.39(3.85)
head discomfort	24	3.11(2.08, 4.64)	3.1(2.09, 4.59)	34.12	1.63(1.06)	3.1(2.21)
disorientation	23	1.31(0.87, 1.98)	1.31(0.87, 1.98)	1.71	0.39(-0.19)	1.31(0.93)
emotional poverty	23	22.6(14.93, 34.21)	22.58(14.96, 34.08)	461.77	4.46(3.87)	22.01(15.56)
decreased interest	22	8.1(5.32, 12.33)	8.1(5.37, 12.22)	135.5	3(2.41)	8.03(5.65)
neuropathy peripheral	22	0.67(0.44, 1.02)	0.67(0.44, 1.01)	3.58	-0.58(-1.17)	0.67(0.47)
urinary incontinence	22	1.84(1.21, 2.8)	1.84(1.22, 2.78)	8.42	0.88(0.29)	1.84(1.3)
aggression	21	0.97(0.63, 1.48)	0.97(0.63, 1.49)	0.02	-0.05(-0.65)	0.97(0.68)
blunted affect	21	62.21(39.91, 96.95)	62.15(39.6, 97.55)	1174.83	5.85(5.23)	57.86(39.91)
somatic symptom disorder	21	42.7(27.53, 66.22)	42.66(27.72, 65.66)	812.32	5.34(4.73)	40.61(28.13)
nipple pain	21	24.81(16.07, 38.31)	24.79(16.11, 38.15)	465.43	4.59(3.98)	24.09(16.75)
azoospermia	21	92.48(58.89, 145.22)	92.4(58.87, 145.03)	1706.94	6.38(5.74)	83.17(57.01)
abortion induced	21	3.62(2.35, 5.55)	3.61(2.35, 5.56)	39.53	1.85(1.24)	3.6(2.52)
middle insomnia	20	2.39(1.54, 3.7)	2.39(1.55, 3.68)	16.08	1.25(0.63)	2.38(1.65)
nervousness	20	0.86(0.56, 1.34)	0.86(0.56, 1.32)	0.43	-0.21(-0.83)	0.86(0.6)
prostatic disorder	20	15.33(9.85, 23.87)	15.32(9.76, 24.05)	262.87	3.91(3.29)	15.06(10.4)
seizure	20	0.48(0.31, 0.75)	0.48(0.31, 0.74)	11.08	-1.05(-1.67)	0.48(0.33)
therapy cessation	20	0.96(0.62, 1.5)	0.96(0.62, 1.48)	0.03	-0.05(-0.67)	0.96(0.67)
flat affect	19	16.9(10.73, 26.61)	16.88(10.75, 26.49)	278.2	4.05(3.41)	16.56(11.32)
breast mass	19	5.87(3.74, 9.22)	5.87(3.74, 9.21)	76.2	2.54(1.91)	5.83(4)
genital burning sensation	19	44.7(28.17, 70.94)	44.67(27.91, 71.5)	769.33	5.41(4.76)	42.42(28.82)
genital atrophy	19	1117.54(560.27, 2229.11)	1116.65(562.33, 2217.4)	8984.74	8.89(8.09)	474.3(266.16)
brain injury	19	4.42(2.82, 6.94)	4.42(2.82, 6.94)	49.97	2.14(1.5)	4.4(3.02)
nocturia	19	6.12(3.89, 9.61)	6.11(3.89, 9.59)	80.64	2.6(1.97)	6.07(4.16)
hypogonadism male	19	248.34(148.66, 414.87)	248.14(149.07, 413.06)	3593.17	7.58(6.87)	190.88(124.25)
depressive symptom	18	9.93(6.24, 15.81)	9.93(6.2, 15.89)	142.78	3.3(2.64)	9.82(6.66)
dissociation	18	5.66(3.56, 9)	5.65(3.53, 9.04)	68.51	2.49(1.84)	5.62(3.81)
social anxiety disorder	18	68.94(42.61, 111.53)	68.88(42.2, 112.43)	1111.17	5.99(5.32)	63.64(42.55)
scrotal disorder	18	166.53(100.33, 276.41)	166.41(99.97, 277.01)	2461.6	7.11(6.41)	138.58(90.69)
migraine	18	0.35(0.22, 0.56)	0.35(0.22, 0.56)	21.17	-1.49(-2.14)	0.35(0.24)
sensory disturbance	18	2.22(1.4, 3.53)	2.22(1.39, 3.55)	12.07	1.15(0.5)	2.22(1.51)
hyperaesthesia	18	3.74(2.35, 5.94)	3.74(2.34, 5.99)	35.9	1.9(1.25)	3.72(2.53)
micturition urgency	18	3.87(2.43, 6.15)	3.87(2.42, 6.19)	38.07	1.95(1.3)	3.85(2.61)
personality change	17	3.74(2.32, 6.03)	3.74(2.34, 5.99)	33.99	1.9(1.23)	3.73(2.5)
panic reaction	17	4.35(2.7, 7.01)	4.35(2.72, 6.96)	43.58	2.11(1.45)	4.33(2.9)
derealisation	17	13.09(8.11, 21.15)	13.08(8.17, 20.94)	186.78	3.69(3.02)	12.9(8.64)
breast enlargement	17	12.74(7.89, 20.57)	12.73(7.95, 20.38)	180.91	3.65(2.98)	12.55(8.4)
genital pain	17	27.28(16.83, 44.24)	27.27(16.71, 44.51)	416.36	4.72(4.05)	26.42(17.63)
syncope	17	0.42(0.26, 0.67)	0.42(0.26, 0.67)	13.72	-1.25(-1.92)	0.42(0.28)
hypotonia	17	5.01(3.11, 8.07)	5.01(3.13, 8.02)	54.18	2.32(1.65)	4.98(3.34)
urinary retention	17	1.55(0.96, 2.49)	1.55(0.97, 2.48)	3.27	0.63(-0.04)	1.54(1.04)
obsessive-compulsive disorder	16	4.97(3.04, 8.13)	4.97(3.04, 8.11)	50.44	2.31(1.62)	4.95(3.28)
secondary hypogonadism	16	98.31(58.53, 165.13)	98.24(59.02, 163.53)	1375.8	6.46(5.73)	87.87(56.94)
pelvic pain	15	1.22(0.73, 2.02)	1.22(0.73, 2.03)	0.57	0.28(-0.43)	1.22(0.8)
semen discolouration	15	141.95(82.05, 245.57)	141.86(81.94, 245.58)	1789.49	6.92(6.16)	121.15(76.58)
dysgeusia	15	0.45(0.27, 0.75)	0.45(0.27, 0.75)	10.08	-1.15(-1.86)	0.45(0.29)
hypothyroidism	15	1.19(0.72, 1.98)	1.19(0.71, 1.98)	0.45	0.25(-0.46)	1.19(0.78)
anxiety disorder	14	7.94(4.69, 13.44)	7.93(4.67, 13.46)	84.03	2.98(2.24)	7.87(5.06)
personality disorder	14	9.97(5.89, 16.89)	9.96(5.87, 16.91)	111.57	3.3(2.57)	9.86(6.34)
panic disorder	14	6.44(3.8, 10.9)	6.44(3.79, 10.93)	63.78	2.68(1.94)	6.39(4.12)
self esteem decreased	14	15.57(9.18, 26.43)	15.57(9.17, 26.43)	187.29	3.94(3.2)	15.3(9.83)
fear	14	1.07(0.64, 1.81)	1.07(0.63, 1.82)	0.07	0.1(-0.63)	1.07(0.69)
painful ejaculation	14	209.56(116.53, 376.86)	209.44(116.33, 377.07)	2314.95	7.38(6.58)	167.15(102.29)
breast disorder male	14	461.04(239.63, 887.02)	460.76(241.31, 879.78)	4117.13	8.21(7.35)	295.72(171.03)
generalised tonic-clonic seizure	14	1.77(1.05, 2.98)	1.77(1.04, 3)	4.64	0.82(0.09)	1.76(1.14)
endocrine disorder	14	34.1(19.98, 58.21)	34.08(20.08, 57.85)	431.66	5.03(4.29)	32.76(20.95)
androgen deficiency	14	103.84(59.55, 181.06)	103.78(59.95, 179.66)	1265.4	6.53(5.76)	92.26(57.94)
psychotic disorder	13	0.81(0.47, 1.4)	0.81(0.47, 1.4)	0.55	-0.29(-1.05)	0.82(0.52)
infertility	13	16.07(9.28, 27.82)	16.06(9.28, 27.8)	180.09	3.98(3.22)	15.77(9.96)
drug abuse	12	0.2(0.11, 0.35)	0.2(0.11, 0.35)	38.48	-2.32(-3.1)	0.2(0.12)
varicocele	12	135.32(73.48, 249.22)	135.25(73.66, 248.32)	1373.38	6.86(6.02)	116.3(69.77)
hypospermia	12	823.21(369.79, 1832.58)	822.79(368.37, 1837.76)	4924.76	8.69(7.72)	411.9(210.85)
feminisation acquired	12	823.21(369.79, 1832.58)	822.79(368.37, 1837.76)	4924.76	8.69(7.72)	411.9(210.85)
balanoposthitis	12	49.39(27.58, 88.45)	49.37(27.42, 88.88)	536.47	5.54(4.74)	46.63(28.64)
penile discomfort	12	340.64(173.81, 667.61)	340.47(174.85, 662.97)	2872.86	7.91(7.02)	241.11(137.31)
negative thoughts	11	7.39(4.08, 13.37)	7.38(4.1, 13.29)	60.16	2.87(2.05)	7.33(4.46)
renal pain	11	2.06(1.14, 3.73)	2.06(1.14, 3.71)	6.02	1.04(0.23)	2.06(1.26)
polyuria	11	2.96(1.64, 5.35)	2.96(1.64, 5.33)	14.21	1.56(0.74)	2.95(1.8)
Abbreviations: ROR, reporting odds ratio; CI, confidence interval; PRR, proportional reporting ratio; chisq, chi-squared; IC, information component; EBGM, empirical Bayesian geometric mean; IC025, the lower limit of 95% CI of the IC; EBGM05, the lower limit of 95% CI of EBGM; PT: preferred term.
