# Supplementary material for: Multidimensional assessment of adverse events of finasteride：a real-world pharmacovigilance analysis based on FDA Adverse Event Reporting System (FAERS) from 2004 to April 2024
Source: PLoS One. 2025 Mar 24;20(3):e0309849. doi: 10.1371/journal.pone.0309849 (PMC11932486; doi:10.1371/journal.pone.0309849)
Supplement: S8 Table — (XLSX) [file pone.0309849.s008.xlsx]

## Sheet: S8 Table
S8 Table. Signal strength of reports of finasteride administration at the PT level (age >=65).
PT	Case Reports	ROR(95% CI)	PRR(95% CI)	chisq	IC(IC025)	EBGM(EBGM05)
depression	102	10.64(8.74, 12.96)	10.43(8.57, 12.69)	867.59	3.38(3.09)	10.39(8.81)
gynaecomastia	73	150.1(118.31, 190.43)	147.71(116.75, 186.88)	10035.6	7.12(6.78)	139.4(114.23)
erectile dysfunction	70	64.55(50.82, 81.98)	63.57(50.25, 80.43)	4203.59	5.95(5.61)	62(50.76)
urinary retention	61	15.28(11.86, 19.69)	15.09(11.7, 19.47)	798.54	3.91(3.54)	15.01(12.14)
suicidal ideation	59	28.28(21.85, 36.62)	27.93(21.65, 36.04)	1515.58	4.79(4.42)	27.63(22.26)
dysuria	58	15.45(11.92, 20.04)	15.27(11.84, 19.7)	769.33	3.92(3.55)	15.18(12.22)
dizziness	51	1.14(0.87, 1.5)	1.14(0.87, 1.5)	0.87	0.19(-0.21)	1.14(0.9)
confusional state	40	2.01(1.48, 2.75)	2.01(1.47, 2.75)	20.25	1(0.56)	2(1.55)
anxiety	37	3.07(2.22, 4.24)	3.05(2.23, 4.17)	51.11	1.61(1.15)	3.05(2.33)
penile size reduced	34	1108.09(738.74, 1662.1)	1099.84(728.74, 1659.91)	25789.5	9.57(9.02)	760.2(541.49)
pollakiuria	32	7.91(5.59, 11.21)	7.87(5.53, 11.2)	191.35	2.97(2.48)	7.84(5.86)
hallucination	28	3.47(2.39, 5.03)	3.46(2.38, 5.02)	48.89	1.79(1.26)	3.45(2.53)
breast pain	24	34.99(23.36, 52.4)	34.81(23.06, 52.54)	777.25	5.1(4.53)	34.34(24.49)
agitation	23	4.79(3.18, 7.22)	4.77(3.16, 7.2)	68.58	2.25(1.67)	4.77(3.38)
loss of libido	22	175.88(114.02, 271.31)	175.04(113.73, 269.4)	3554	7.35(6.74)	163.47(113.74)
breast tenderness	22	86.81(56.69, 132.94)	86.4(56.14, 132.98)	1794.1	6.38(5.78)	83.5(58.46)
balance disorder	22	2.48(1.63, 3.78)	2.48(1.64, 3.74)	19.38	1.31(0.72)	2.47(1.74)
urine flow decreased	22	76.54(50.03, 117.11)	76.18(49.5, 117.25)	1583.25	6.21(5.61)	73.92(51.79)
libido decreased	21	79.67(51.54, 123.15)	79.31(51.53, 122.07)	1573.03	6.26(5.65)	76.86(53.39)
insomnia	21	1.17(0.76, 1.8)	1.17(0.76, 1.8)	0.52	0.23(-0.38)	1.17(0.82)
testicular pain	21	138.31(89.03, 214.85)	137.67(89.45, 211.89)	2698.3	7.03(6.41)	130.43(90.22)
nipple pain	20	126.63(80.72, 198.65)	126.08(80.33, 197.89)	2360.69	6.91(6.27)	119.97(82.31)
cerebrovascular accident	20	1.03(0.66, 1.59)	1.03(0.67, 1.59)	0.01	0.04(-0.58)	1.03(0.71)
haematuria	20	3.75(2.41, 5.82)	3.74(2.43, 5.76)	40.05	1.9(1.28)	3.73(2.58)
amnesia	19	4.21(2.68, 6.61)	4.2(2.68, 6.59)	46.26	2.07(1.43)	4.19(2.87)
depressed mood	18	6.64(4.18, 10.56)	6.62(4.14, 10.6)	85.66	2.72(2.07)	6.6(4.48)
micturition urgency	16	16.55(10.11, 27.08)	16.49(10.1, 26.92)	231.35	4.03(3.35)	16.39(10.85)
decreased interest	15	53.08(31.8, 88.6)	52.91(31.78, 88.08)	747.86	5.7(4.98)	51.81(33.75)
breast enlargement	15	80.43(48.05, 134.62)	80.17(48.16, 133.45)	1135.71	6.28(5.56)	77.67(50.47)
headache	15	0.43(0.26, 0.71)	0.43(0.26, 0.72)	11.51	-1.22(-1.93)	0.43(0.28)
syncope	15	1.24(0.75, 2.05)	1.24(0.74, 2.06)	0.68	0.31(-0.4)	1.24(0.81)
acute kidney injury	15	0.77(0.47, 1.28)	0.77(0.46, 1.28)	0.99	-0.37(-1.08)	0.77(0.51)
anger	13	13.76(7.97, 23.76)	13.73(7.93, 23.77)	152.6	3.77(3.01)	13.66(8.65)
benign prostatic hyperplasia	13	17.56(10.17, 30.32)	17.51(10.11, 30.31)	201	4.12(3.36)	17.4(11.01)
lethargy	13	2.73(1.59, 4.71)	2.73(1.58, 4.73)	14.24	1.45(0.69)	2.73(1.73)
generalised tonic-clonic seizure	13	21.11(12.22, 36.47)	21.05(12.16, 36.44)	246.25	4.38(3.62)	20.88(13.22)
hallucination, visual	12	4.91(2.78, 8.65)	4.9(2.78, 8.65)	37.15	2.29(1.5)	4.89(3.04)
breast mass	12	30.3(17.14, 53.59)	30.23(17.12, 53.37)	335.03	4.9(4.11)	29.87(18.54)
perineal pain	12	234.75(129.76, 424.7)	234.14(130.05, 421.54)	2543.52	7.74(6.92)	213.87(130.23)
loss of consciousness	12	0.97(0.55, 1.71)	0.97(0.55, 1.71)	0.01	-0.05(-0.83)	0.97(0.6)
prostatomegaly	11	23.47(12.95, 42.53)	23.41(13, 42.15)	233.82	4.54(3.71)	23.2(14.11)
urinary incontinence	11	3.59(1.99, 6.5)	3.59(1.99, 6.46)	20.52	1.84(1.02)	3.58(2.18)
nocturia	11	8.06(4.46, 14.58)	8.04(4.47, 14.48)	67.65	3(2.18)	8.02(4.88)
disorientation	10	2.08(1.12, 3.87)	2.08(1.11, 3.89)	5.61	1.06(0.2)	2.08(1.24)
ejaculation failure	10	135.38(71.58, 256.04)	135.08(72.14, 252.92)	1261.58	7(6.12)	128.1(75.16)
nipple disorder	10	276.84(143.89, 532.6)	276.23(144.67, 527.44)	2465.37	7.96(7.06)	248.43(143.69)
renal impairment	10	0.98(0.53, 1.82)	0.98(0.52, 1.83)	0.01	-0.03(-0.89)	0.98(0.58)
panic attack	9	7.55(3.92, 14.53)	7.53(3.94, 14.38)	50.85	2.91(2.01)	7.51(4.34)
emotional poverty	9	341.07(169.76, 685.26)	340.4(168.09, 689.33)	2675.25	8.22(7.27)	299.12(166.85)
drug abuse	9	6.38(3.32, 12.28)	6.37(3.34, 12.16)	40.66	2.67(1.77)	6.36(3.68)
delirium	9	1.86(0.97, 3.57)	1.86(0.97, 3.55)	3.56	0.89(0)	1.86(1.07)
hypoaesthesia	9	1.02(0.53, 1.96)	1.02(0.53, 1.95)	0	0.03(-0.87)	1.02(0.59)
mental impairment	9	6.24(3.24, 12.01)	6.23(3.26, 11.9)	39.41	2.64(1.74)	6.21(3.59)
somnolence	9	0.59(0.31, 1.13)	0.59(0.31, 1.13)	2.62	-0.77(-1.66)	0.59(0.34)
penis disorder	8	82.78(40.9, 167.55)	82.64(40.81, 167.35)	624.23	6.32(5.36)	79.98(44.34)
paraesthesia	8	0.93(0.46, 1.86)	0.93(0.47, 1.85)	0.05	-0.11(-1.05)	0.93(0.52)
seizure	8	1.67(0.83, 3.34)	1.67(0.84, 3.32)	2.15	0.74(-0.2)	1.67(0.93)
coordination abnormal	8	8.74(4.36, 17.52)	8.73(4.4, 17.34)	54.57	3.12(2.18)	8.7(4.87)
transient ischaemic attack	8	1.67(0.83, 3.34)	1.67(0.84, 3.32)	2.13	0.74(-0.21)	1.67(0.93)
bladder pain	8	28.14(14.01, 56.54)	28.1(13.88, 56.9)	206.71	4.8(3.85)	27.79(15.5)
therapy cessation	8	2.22(1.11, 4.44)	2.22(1.12, 4.41)	5.33	1.15(0.2)	2.21(1.24)
depression suicidal	7	78.34(36.89, 166.36)	78.22(37.14, 164.73)	517.21	6.24(5.23)	75.84(40.39)
sexual dysfunction	7	41.04(19.43, 86.66)	40.97(19.45, 86.28)	268.53	5.33(4.32)	40.32(21.57)
prostatic pain	7	195.86(90.66, 423.12)	195.56(91.06, 420.01)	1255.13	7.5(6.46)	181.22(95.13)
penile curvature	7	861.78(364.22, 2039.05)	860.46(363.24, 2038.29)	4451.31	9.32(8.18)	637.64(310.18)
breast swelling	7	37.06(17.56, 78.23)	37.01(17.57, 77.94)	241.63	5.19(4.18)	36.48(19.52)
testicular swelling	7	53.2(25.14, 112.54)	53.11(25.22, 111.85)	350.38	5.7(4.69)	52.01(27.79)
prostate tenderness	7	1723.57(655.77, 4530.05)	1720.93(658.67, 4496.34)	7077.94	9.98(8.78)	1012.72(451.16)
cognitive disorder	7	1.88(0.9, 3.96)	1.88(0.89, 3.96)	2.9	0.91(-0.09)	1.88(1.01)
tremor	7	0.5(0.24, 1.06)	0.51(0.24, 1.07)	3.4	-0.98(-1.99)	0.51(0.27)
coma	7	1.88(0.9, 3.95)	1.88(0.89, 3.96)	2.89	0.91(-0.09)	1.88(1.01)
renal cyst	7	7.88(3.75, 16.55)	7.87(3.74, 16.57)	41.82	2.97(1.97)	7.84(4.21)
haemorrhage urinary tract	7	17.27(8.21, 36.34)	17.24(8.19, 36.31)	106.38	4.1(3.09)	17.13(9.19)
psychotic disorder	6	5.6(2.51, 12.48)	5.59(2.5, 12.49)	22.59	2.48(1.41)	5.58(2.85)
tension	6	17.15(7.68, 38.31)	17.13(7.67, 38.26)	90.52	4.09(3.02)	17.02(8.69)
peyronie's disease	6	295.4(126.6, 689.29)	295.02(127.01, 685.29)	1569.75	8.04(6.91)	263.51(129.69)
prostatic disorder	6	10.6(4.75, 23.65)	10.59(4.74, 23.65)	51.88	3.4(2.33)	10.55(5.39)
penile exfoliation	6	868.84(342.4, 2204.66)	867.69(345.38, 2179.9)	3839.18	9.33(8.11)	641.6(294.36)
ejaculation delayed	6	547.04(225.75, 1325.6)	546.33(226.16, 1319.78)	2672.16	8.8(7.63)	447.18(213.23)
memory impairment	6	0.6(0.27, 1.34)	0.6(0.27, 1.34)	1.6	-0.74(-1.81)	0.6(0.31)
haemorrhagic stroke	6	4.21(1.89, 9.38)	4.2(1.88, 9.38)	14.64	2.07(1)	4.2(2.15)
movement disorder	6	2.55(1.15, 5.69)	2.55(1.14, 5.7)	5.65	1.35(0.28)	2.55(1.3)
strangury	6	227.23(98.41, 524.67)	226.94(97.7, 527.15)	1235.59	7.7(6.58)	207.84(103.19)
phimosis	6	104.75(46.25, 237.25)	104.62(45.93, 238.3)	590.63	6.65(5.55)	100.39(50.65)
sleep disorder	5	1.21(0.5, 2.9)	1.21(0.5, 2.92)	0.18	0.27(-0.89)	1.21(0.58)
completed suicide	5	1.11(0.46, 2.67)	1.11(0.46, 2.68)	0.06	0.15(-1)	1.11(0.53)
irritability	5	2.5(1.04, 6.02)	2.5(1.03, 6.04)	4.51	1.32(0.17)	2.5(1.2)
suicide attempt	5	3.86(1.6, 9.28)	3.86(1.6, 9.32)	10.56	1.95(0.79)	3.85(1.85)
aggression	5	2.18(0.91, 5.25)	2.18(0.9, 5.27)	3.2	1.12(-0.03)	2.18(1.05)
illusion	5	39.19(16.19, 94.86)	39.15(16.21, 94.58)	182.96	5.27(4.1)	38.55(18.4)
helplessness	5	241.29(96.26, 604.84)	241.03(95.94, 605.54)	1088.45	7.78(6.56)	219.6(101.78)
self-injurious ideation	5	75.96(31.18, 185.05)	75.88(31.41, 183.31)	358.4	6.2(5.03)	73.64(34.96)
ejaculation disorder	5	79.39(32.57, 193.53)	79.31(32.83, 191.59)	374.51	6.26(5.09)	76.86(36.47)
pelvic pain	5	10.77(4.47, 25.93)	10.75(4.45, 25.97)	44.05	3.42(2.26)	10.71(5.13)
disturbance in attention	5	1.98(0.82, 4.75)	1.97(0.82, 4.76)	2.4	0.98(-0.18)	1.97(0.95)
sensory disturbance	5	5.66(2.35, 13.63)	5.66(2.34, 13.67)	19.14	2.5(1.34)	5.65(2.71)
dizziness postural	5	5.14(2.14, 12.36)	5.13(2.12, 12.39)	16.62	2.36(1.2)	5.13(2.46)
polyneuropathy	5	4.11(1.71, 9.89)	4.11(1.7, 9.93)	11.75	2.04(0.88)	4.1(1.97)
burning sensation	5	1.04(0.43, 2.51)	1.04(0.43, 2.51)	0.01	0.06(-1.1)	1.04(0.5)
dysstasia	5	1.64(0.68, 3.94)	1.64(0.68, 3.96)	1.25	0.71(-0.44)	1.64(0.79)
hyperthyroidism	5	4.09(1.7, 9.84)	4.09(1.69, 9.88)	11.65	2.03(0.87)	4.08(1.96)
apathy	4	4.86(1.82, 12.97)	4.86(1.82, 12.95)	12.24	2.28(1.01)	4.85(2.13)
intentional self-injury	4	11.73(4.39, 31.34)	11.72(4.4, 31.23)	39.04	3.54(2.28)	11.67(5.13)
penile pain	4	33.14(12.35, 88.92)	33.11(12.43, 88.22)	122.91	5.03(3.75)	32.68(14.31)
genital pain	4	59.29(21.98, 159.91)	59.24(21.8, 160.97)	223.64	5.85(4.57)	57.87(25.23)
hyperaesthesia	4	7.78(2.91, 20.77)	7.77(2.92, 20.7)	23.54	2.95(1.69)	7.75(3.41)
dementia	4	0.93(0.35, 2.47)	0.93(0.35, 2.48)	0.02	-0.11(-1.38)	0.93(0.41)
formication	4	10.16(3.8, 27.13)	10.15(3.81, 27.04)	32.86	3.34(2.07)	10.11(4.44)
on and off phenomenon	4	5.94(2.22, 15.84)	5.93(2.23, 15.8)	16.36	2.57(1.3)	5.92(2.6)
presyncope	4	1.54(0.58, 4.1)	1.54(0.58, 4.1)	0.75	0.62(-0.65)	1.54(0.68)
prostatectomy	4	60.76(22.52, 163.91)	60.7(22.34, 164.93)	229.22	5.89(4.61)	59.26(25.83)
mental disorder	3	1.74(0.56, 5.41)	1.74(0.56, 5.42)	0.95	0.8(-0.62)	1.74(0.68)
anorgasmia	3	62.02(19.71, 195.11)	61.98(19.89, 193.18)	175.56	5.92(4.48)	60.48(23.18)
mood swings	3	4.9(1.58, 15.22)	4.9(1.57, 15.27)	9.29	2.29(0.87)	4.89(1.89)
libido disorder	3	141.93(44.31, 454.62)	141.83(44.62, 450.8)	396.64	7.07(5.6)	134.15(50.65)
listless	3	7.83(2.52, 24.32)	7.82(2.51, 24.37)	17.79	2.96(1.55)	7.8(3.02)
middle insomnia	3	2.07(0.67, 6.43)	2.07(0.66, 6.45)	1.66	1.05(-0.36)	2.07(0.8)
depressive symptom	3	17.83(5.72, 55.52)	17.81(5.71, 55.51)	47.27	4.15(2.72)	17.69(6.84)
delusion	3	2.24(0.72, 6.95)	2.24(0.72, 6.98)	2.06	1.16(-0.25)	2.24(0.87)
haematospermia	3	59.04(18.78, 185.62)	59(18.93, 183.89)	167.05	5.85(4.41)	57.64(22.11)
testicular mass	3	230.63(70.6, 753.43)	230.48(71.11, 747.07)	626.7	7.72(6.23)	210.81(78.29)
uterine haemorrhage	3	31.27(10.01, 97.7)	31.25(10.03, 97.4)	86.75	4.95(3.52)	30.87(11.9)
scrotal pain	3	68.97(21.89, 217.34)	68.93(21.69, 219.09)	195.36	6.07(4.63)	67.08(25.67)
speech disorder	3	0.64(0.21, 1.99)	0.64(0.21, 1.99)	0.6	-0.64(-2.05)	0.64(0.25)
cerebral infarction	3	0.76(0.24, 2.34)	0.76(0.24, 2.37)	0.24	-0.4(-1.82)	0.76(0.29)
cerebral ischaemia	3	3.94(1.27, 12.22)	3.94(1.26, 12.28)	6.56	1.97(0.56)	3.93(1.52)
hypokinesia	3	2.15(0.69, 6.67)	2.15(0.69, 6.7)	1.84	1.1(-0.31)	2.15(0.83)
altered state of consciousness	3	1.14(0.37, 3.53)	1.14(0.37, 3.55)	0.05	0.19(-1.23)	1.14(0.44)
urinary tract obstruction	3	10.05(3.23, 31.26)	10.05(3.22, 31.32)	24.35	3.32(1.91)	10.01(3.88)
hypertonic bladder	3	12.14(3.9, 37.75)	12.13(3.89, 37.81)	30.49	3.59(2.17)	12.08(4.67)
micturition disorder	3	9.26(2.98, 28.78)	9.25(2.97, 28.83)	22	3.21(1.79)	9.22(3.57)
prostatic operation	3	18.68(6, 58.2)	18.67(5.99, 58.19)	49.8	4.21(2.79)	18.54(7.16)
mastectomy	3	25.36(8.13, 79.12)	25.35(8.13, 79.01)	69.44	4.65(3.23)	25.1(9.69)
Abbreviations: ROR, reporting odds ratio; CI, confidence interval; PRR, proportional reporting ratio; chisq, chi-squared; IC, information component; EBGM, empirical Bayesian geometric mean; IC025, the lower limit of 95% CI of the IC; EBGM05, the lower limit of 95% CI of EBGM; PT: preferred term.
