# Supplementary material for: Multidimensional assessment of adverse events of finasteride：a real-world pharmacovigilance analysis based on FDA Adverse Event Reporting System (FAERS) from 2004 to April 2024
Source: PLoS One. 2025 Mar 24;20(3):e0309849. doi: 10.1371/journal.pone.0309849 (PMC11932486; doi:10.1371/journal.pone.0309849)
Supplement: S9 Table — (XLSX) [file pone.0309849.s009.xlsx]

## Sheet: S9 Table
S9 Table. Number of adverse reaction case reports of finasteride administration at the PT level
Age	The top 3 adverse reaction	Common PT
<18	depression(n=11), erectile dysfunction(n=10), cryptorchism(n=8）	erectile dysfunction,decreased libido,depression and suicidal ideation
18-65	erectile dysfunction(n=1435), depression(n=979), anxiety(n=704)
≥65	depression(n=102), gynaecomastia(n=73), erectile dysfunctio(n=70)
Abbreviations: n:numbers of cases.
